# Supplementary material for: MRI-Based Assessment of Risk for Stroke in Moyamoya Angiopathy (MARS-MMA): An MRI-Based Scoring System for the Severity of Moyamoya Angiopathy
Source: Diagnostics (Basel). 2024 Jul 5;14(13):1437. doi: 10.3390/diagnostics14131437 (PMC11241620; doi:10.3390/diagnostics14131437)
Supplement: Supplementary file 1 [file diagnostics-14-01437-s001.zip]

Archive with 4 entries (4 files):
- FigS1.tif
- FigS2.png
- TableS1.pdf
- TableS2.pdf
